# Supplementary material for: Aroma Perception of Limonene, Linalool and α-Terpineol Combinations in Pinot Gris Wine
Source: Foods. 2023 Jun 16;12(12):2389. doi: 10.3390/foods12122389 (PMC10297329; doi:10.3390/foods12122389)
Supplement: Supplementary file 1 [file foods-12-02389-s001.zip]

Archive with 1 entries (1 files):
- foods-2259465-supplementary.pdf
